# Supplementary material for: A COVID-19 Hotspot Area: Activities and Epidemiological Findings
Source: Microorganisms. 2020 Oct 31;8(11):1711. doi: 10.3390/microorganisms8111711 (PMC7692759; doi:10.3390/microorganisms8111711)
Supplement: Supplementary file 1 [file microorganisms-08-01711-s001.zip]

Archive with 4 entries (3 files):
- Supplementary files/
- Supplementary files/Figure2.PNG
- Supplementary files/Questionnaire_survey_1.pdf
- Supplementary files/Questionnaire_survey_2.pdf
